# Supplementary material for: Odontonia plurellicola sp. n. and Odontonia bagginsi sp. n., two new ascidian-associated shrimp from Ternate and Tidore, Indonesia, with a phylogenetic reconstruction of the genus (Crustacea, Decapoda, Palaemonidae)
Source: Zookeys. 2018 Jun 7;(765):123–60. doi: 10.3897/zookeys.765.25277 (PMC6002420; doi:10.3897/zookeys.765.25277)
Supplement: XML Treatment for Odontonia [file zookeys.765.25277-treatment1.xml]

<!DOCTYPE tp:taxon-treatment
  PUBLIC "-//TaxonX//DTD Taxonomic Treatment Publishing DTD v0 20100105//EN" "tax-treatment-NSO.dtd">
<tp:taxon-treatment xmlns:tp="http://www.plazi.org/taxpub"><tp:treatment-meta><kwd-group><label>Taxon classification</label><kwd><named-content xmlns:xlink="http://www.w3.org/1999/xlink" content-type="kingdom">Animalia</named-content></kwd><kwd><named-content xmlns:xlink="http://www.w3.org/1999/xlink" content-type="order">Decapoda</named-content></kwd><kwd><named-content xmlns:xlink="http://www.w3.org/1999/xlink" content-type="family">Palaemonidae</named-content></kwd></kwd-group><mixed-citation publication-type="journal"><person-group><name><surname>de Gier</surname><given-names>Werner</given-names></name><name><surname>Fransen</surname><given-names>Charles H.J.M.</given-names></name></person-group><article-title>
          <italic><tp:taxon-name><tp:taxon-name-part taxon-name-part-type="genus" reg="Odontonia">Odontonia</tp:taxon-name-part> <tp:taxon-name-part taxon-name-part-type="species" reg="plurellicola">plurellicola</tp:taxon-name-part></tp:taxon-name></italic> sp. n. and <italic><tp:taxon-name><tp:taxon-name-part taxon-name-part-type="genus" reg="Odontonia">Odontonia</tp:taxon-name-part> <tp:taxon-name-part taxon-name-part-type="species" reg="bagginsi">bagginsi</tp:taxon-name-part></tp:taxon-name></italic> sp. n., two new ascidian-associated shrimp from Ternate and Tidore, Indonesia, with a phylogenetic reconstruction of the genus (<tp:taxon-name><tp:taxon-name-part taxon-name-part-type="subphylum">Crustacea</tp:taxon-name-part></tp:taxon-name>, <tp:taxon-name><tp:taxon-name-part taxon-name-part-type="order">Decapoda</tp:taxon-name-part></tp:taxon-name>, <tp:taxon-name><tp:taxon-name-part taxon-name-part-type="family">Palaemonidae</tp:taxon-name-part></tp:taxon-name>)</article-title><source>Zookeys</source><day>7</day><month>6</month><year>2018</year><volume>2018</volume><issue>765</issue><fpage>123</fpage><lpage>160</lpage><pub-id pub-id-type="doi">10.3897/zookeys.765.25277</pub-id></mixed-citation></tp:treatment-meta><tp:nomenclature><label>Genus</label><tp:taxon-name>
              <tp:taxon-name-part taxon-name-part-type="genus" reg="Odontonia">Odontonia</tp:taxon-name-part>
            </tp:taxon-name><tp:taxon-authority>Fransen, 2002</tp:taxon-authority></tp:nomenclature><tp:treatment-sec sec-type="Generic diagnosis" id="SECID0EE5AG"><title>Generic diagnosis.</title><p>(modified from <xref ref-type="bibr" rid="B7">Fransen 2002</xref>). Small sized shrimp of subcylindrical body form. Rostrum well developed, short, depressed; dorsally unarmed; dorsal carina formed by shallow broad central elevation, bordered by lateral depressions; lateral carinae well developed; ventral margin with or without small subdistal tooth. Carapace smooth; inferior orbital angles broadly rounded; orbit feebly developed; supraorbital, epigastric and hepatic spines absent; antennal spine blunt, rounded, not separated from the inferior orbital angle; anterolateral angle of branchiostegite rounded, not strongly produced. Eye normal, with hemispherical cornea. Antennula normal, ventromedial tooth on basal segment usually large; distolateral tooth of basal segment well developed, reaching distal margin of intermediate segment, anterior margin oblique, not extending beyond distolateral tooth; flagella short, composed of few segments. Antenna with basicerite unarmed; scaphocerite well developed, with distolateral tooth strongly developed, bent inward, more than 0.2 times length of scaphocerite. Epistome unarmed. Corpus of paragnaths with two submedian, oblique non-setose carinae. Second thoracic sternite with anterior margin broadly rounded, not produced. Fourth thoracic sternite with medially developed centrally slightly notched or completely fused lateral plates. Fifth thoracic sternite with broad rectangular, medially blunt, partly fused lateral plates. Mandible robust, without palp, molar process stout, incisor process simple, with or without row of denticles along medioventral border. Maxillula with bilobed palp, lower lacinia small, slender with few simple setae. Maxilla with simple palp; bilobed endite; scaphognathite broad; basal endite with many simple setae on upper and lower lacinia, both laciniae well developed; basal endite shorter than palp. First maxilliped with slender palp, basal and coxal endites partly fused, with few short setae along median margin, not forming basket; exopod with caridean lobe; flagellum broad, densely setose distally; epipod large, oval. Second maxilliped with distinct angle in median margin of basis of endopod; exopod with flagellum well developed, plumose setae distally; epipod a small rounded, curled lobe; without podobranch. Third maxilliped with ischiomerus of endopod partly fused to basis, as broad as penultimate segment; exopod well developed, with plumose setae distally; coxa with oval, lateral plate, without median process, arthrobranch absent. First pereiopods with chela simple. Chelae unequal in size, subequal in form; major and minor chelae with one proximal tooth on dactylus and two on fixed finger, dactylus without median carina; fixed finger without median fossa to receive dactylar tooth when fingers closed; fingers not gaping. Ambulatory pereiopods stout, dactylus simple or biunguiculate, with or without accessory teeth on flexor margin of corpus; flexor margin with scattered setae; unguis with or without distal scales. Abdomen smooth; posterior margins of pleura rounded, posterolateral angle of sixth segment blunt or rounded. Uropod with protopodite feebly acute distally, exopod with distolateral margin with mobile spinule, feebly armed. Telson with two pairs of large submarginal dorsal spines, and two pairs of cuspidate setae, and submedian pair of plumose setae at posterior margin.</p></tp:treatment-sec><tp:treatment-sec sec-type="type species" id="SECID0EO5AG"><title>Type species.</title><p>The type species: <italic><tp:taxon-name><tp:taxon-name-part taxon-name-part-type="genus" reg="Pontonia">Pontonia</tp:taxon-name-part> <tp:taxon-name-part taxon-name-part-type="species" reg="katoi">katoi</tp:taxon-name-part></tp:taxon-name></italic> Kubo, 1940, by original designation, gender feminine.</p></tp:treatment-sec><tp:treatment-sec sec-type="distribution" id="SECID0E65AG"><title>Generic distribution.</title><p>Known from shallow coastal waters of the Indo-West Pacific.</p></tp:treatment-sec><tp:treatment-sec sec-type="host" id="SECID0EE6AG"><title>Hosts.</title><p>Associated with <tp:taxon-name><tp:taxon-name-part taxon-name-part-type="class">Ascidiacea</tp:taxon-name-part></tp:taxon-name>.</p></tp:treatment-sec><ref-list><ref id="B7"><mixed-citation xmlns:xlink="http://www.w3.org/1999/xlink" xlink:type="simple">
          <person-group><name name-style="western"><surname>Fransen</surname><given-names>CHJM</given-names></name></person-group> (<year>2002</year>) <article-title>Taxonomy, phylogeny, historical biogeography, and historical ecology of the genus <italic><tp:taxon-name><tp:taxon-name-part taxon-name-part-type="genus">Pontonia</tp:taxon-name-part></tp:taxon-name></italic> Latreille (<tp:taxon-name><tp:taxon-name-part taxon-name-part-type="subphylum">Crustacea</tp:taxon-name-part></tp:taxon-name>: <tp:taxon-name><tp:taxon-name-part taxon-name-part-type="order">Decapoda</tp:taxon-name-part></tp:taxon-name>: <tp:taxon-name><tp:taxon-name-part taxon-name-part-type="infraorder">Caridea</tp:taxon-name-part></tp:taxon-name>: <tp:taxon-name><tp:taxon-name-part taxon-name-part-type="family">Palaemonidae</tp:taxon-name-part></tp:taxon-name>).</article-title> <source>Zoologische Verhandelingen</source> <volume>336</volume>: <fpage>1</fpage>–<lpage>433</lpage>. <ext-link xlink:type="simple" ext-link-type="doi" xlink:href="10.1163/156854008784513483">https://doi.org/10.1163/156854008784513483</ext-link></mixed-citation></ref></ref-list></tp:taxon-treatment>
